# Supplementary material for: Advances in Grape Seed Oil Extraction Techniques and Their Applications in Food Products: A Comprehensive Review and Bibliometric Analysis
Source: Foods. 2024 Nov 7;13(22):3561. doi: 10.3390/foods13223561 (PMC11592970; doi:10.3390/foods13223561)
Supplement: Supplementary file 1 [file foods-13-03561-s001.zip]

Archive with 1 entries (1 files):
- foods-3190763-supplementary.pdf
